# Supplementary material for: Integration of Transcriptome and Metabolome Reveals Wax Serves a Key Role in Preventing Leaf Water Loss in Goji (Lycium barbarum)
Source: Int J Mol Sci. 2024 Oct 11;25(20):10939. doi: 10.3390/ijms252010939 (PMC11507121; doi:10.3390/ijms252010939)
Supplement: Supplementary file 1 [file ijms-25-10939-s001.zip]

Archive with 1 entries (1 files):
- ijms-3162504-supplementary.pdf
